# Supplementary material for: Molecular Structure Effect of a Self-Assembled Monolayer on Thermal Resistance across an Interface
Source: Polymers (Basel). 2021 Oct 28;13(21):3732. doi: 10.3390/polym13213732 (PMC8588352; doi:10.3390/polym13213732)
Supplement: Supplementary file 1 [file polymers-13-03732-s001.zip]

Archive with 1 entries (1 files):
- polymers-1436093-supplementary.pdf
